# Supplementary material for: Ovalbumin-Derived Peptides Activate Retinoic Acid Signalling Pathways and Induce Regulatory Responses Through Toll-Like Receptor Interactions
Source: Nutrients. 2020 Mar 20;12(3):831. doi: 10.3390/nu12030831 (PMC7146383; doi:10.3390/nu12030831)
Supplement: Supplementary file 1 [file nutrients-12-00831-s001.zip]

Archive with 5 entries (5 files):
- Suppl Figure 1.pdf
- Suppl Figure 2.pdf
- Suppl Figure 3.pdf
- Suppl Figure 4.pdf
- Table S1.docx
